# Supplementary material for: Endothelial Barrier Disruption by Lipid Emulsions Containing a High Amount of N3 Fatty Acids (Omegaven) but Not N6 Fatty Acids (Intralipid)
Source: Cells. 2022 Jul 14;11(14):2202. doi: 10.3390/cells11142202 (PMC9320111; doi:10.3390/cells11142202)
Supplement: Supplementary file 1 [file cells-11-02202-s001.zip]

Archive with 1 entries (1 files):
- cells-1793892-supplementary.pdf
